# Supplementary material for: Effects of Forming Lactoferrin–Milk Protein Complexes on Lactoferrin Functionality and Intestinal Development in Infancy
Source: Nutrients. 2024 Nov 27;16(23):4077. doi: 10.3390/nu16234077 (PMC11644007; doi:10.3390/nu16234077)
Supplement: Supplementary file 1 [file nutrients-16-04077-s001.zip]

Archive with 1 entries (1 files):
- nutrients-3250005-supplementary.pptx
